# Supplementary material for: Transcriptional Regulation of Ribosome Components Are Determined by Stress According to Cellular Compartments in Arabidopsis thaliana
Source: PLoS One. 2011 Dec 2;6(12):e28070. doi: 10.1371/journal.pone.0028070 (PMC3229498; doi:10.1371/journal.pone.0028070)
Supplement: Table S2 — Clustering of transcriptional response to biotic and abiotic stress of genes coding for RP in the CATMA microarray database. (XLS) [file pone.0028070.s002.xls]

## Sheet: List CATMA
				TYPE_QUAL	Senescence	Erwinia	Erwinia	DspA	DspA	DspA	DspA	Nitrate	Nitrate	TOR	UV	UV	Waterstress	Seed dormancy	Seed dormancy	Erwinia	DspA	Nitrate	Nitrate	Potyvirus	Seed dormancy	Nitrate	Nitrate	Potyvirus	Rhodococcus	Rhodococcus	Rhodococcus	Nitrate	Nitrate	Nitrate	Nitrate	Nitrate	Nitrate	Senescence	Potyvirus	Nitrate	Potyvirus	Senescence	Senescence	Senescence	Potyvirus	Waterstress	UV	UV	Senescence
CATMA ID	AGI	Localisation	NAME	TYPE_QUAL	RIL045LNG 2 / RIL045LN 2	B14-06h-mutant / B09-06h-WT	B16-24h-mutant / B11-24h-WT	Ea dspA_E 24h set2 / Ea wt 24h set2	Ea dspA_E 6h set1 / Ea wt 6h set1	Ea sec 6h set1 / Ea wt 6h set1	Ea sec 6h set2 / Ea wt 6h set2	F_C10j+1h Arabido / F_C10j Arabido	F_C10j+1h Arabido / F_C10j Arabido	col 100(u)M / col 10mM	WS+UV 1 / WS 1	WS+UV 2 / WS 2	35S HAHB4 stressed / 35S HAHB4	C50DSb / C10DSb	sil50mM / sil10mM	C14-06h-mutant / C09-06h-WT	Ea dspA_E 6h set2 / Ea wt 6h set2	R_C10j+24h Arabido / R_C10j Arabido	R_C10j+24h Arabido / R_C10j Arabido	Col_LMV_2 / Col_Mock_2	c50mM-ds / c10mM-ds	R_C10j Arabido / R_T0 Arabido	R_C10j Arabido / R_T0 Arabido	CvI_LMV_1 / CvI_Mock_1	14.D188.(1,2) / 14.D5.(1,2)	24.D188.(1,2) / 24.D5.(1,2)	24.D5.(1,2) / 14.D5.(1,2)	R_C2j Arabido / R_T0 Arabido	F_C10j Arabido / F_T0 Arabido	F_C10j Arabido / F_T0 Arabido	F_C2j Arabido / F_T0 Arabido	F_C2j Arabido / F_T0 Arabido	R_C10j+1h Arabido / R_C10j Arabido	RIL232LNG 1 / RIL232LN 1	CvI_LMV_2 / CvI_Mock_2	R_C2j Arabido / R_T0 Arabido	Bl-1_LMV_2 / Bl-1_Mock_2	RIL232LNG 2 / RIL232LN 2	RIL310LNG 1 / RIL310LN 1	RIL310LNG 2 / RIL310LN 2	Bl-1_LMV_1 / Bl-1_Mock_1	Col0 Stressed / Col0	EBL87+UV 1 / EBL87 1	EBL87+UV 2 / EBL87 2	RIL045LNG 1 / RIL045LN 1
CATMA1A27990	AT1G29970	cytosol	RPL18AA	E1	0	0	0	0	0	0	0	0	0	0	0	0	0	0	0	0	0	0	0	0	0	0	0	-1	0	0	0	0	0	0	0	0	0	0	0	0	0	0	0	0	0	0	0	0	0
CATMA3A28390	AT3G28500	cytosol	RPP2C	E1	0	0	0	0	0	0	0	0	0	0	0	0	-1	0	0	0	0	0	0	0	0	0	0	0	0	0	0	0	0	0	0	0	0	0	0	0	0	0	0	0	0	0	0	0	0
CATMA3A48290	AT3G55280	cytosol	RPL23aB	E1	0	0	1	0	0	0	0	0	0	0	0	0	0	0	0	0	0	0	0	0	0	0	0	0	0	0	0	0	0	0	0	0	0	0	0	0	0	0	0	0	0	0	0	0	0
CATMA1A54180	AT1G64880	cytosol	RPS5	E1	0	0	0	0	0	0	0	0	0	1	0	0	0	0	0	0	0	0	0	0	0	0	0	0	0	0	0	0	0	0	-1	0	0	0	0	0	0	0	0	0	0	0	0	0	0
CATMA5A02060	AT5G02960	cytosol	RPS23B	E1	0	0	1	0	0	0	0	0	0	0	0	0	0	0	0	0	0	0	0	0	0	0	0	0	0	0	0	0	0	0	-1	0	0	0	0	0	0	0	0	0	0	0	0	0	0
CATMA4A32410	AT4G30800	cytosol	RPS11B	E2	0	0	0	0	0	0	0	0	0	0	0	0	0	0	0	0	0	0	0	0	0	0	0	0	0	0	0	0	0	0	-1	0	0	0	0	0	0	0	0	0	0	0	1	0	0
CATMA3A08490	AT3G09630	cytosol	RPL4A/ RPL1	E1	0	0	0	0	0	0	0	0	0	0	0	0	0	1	0	0	0	0	0	0	0	0	0	0	0	0	0	0	0	0	-1	0	0	0	0	0	0	0	0	0	0	0	0	0	0
CATMA2A41170	AT2G42740	cytosol	RPL16A	E3	0	0	1	0	0	0	0	0	0	0	0	0	0	0	0	0	0	0	0	0	0	0	0	0	0	0	0	0	0	0	-1	0	0	0	0	0	0	0	0	0	0	0	0	0	0
CATMA4A31040	AT4G29410	cytosol	RPL28C	E1	0	0	1	0	0	0	0	0	0	0	0	0	0	0	0	0	0	-1	0	0	0	0	0	0	0	0	0	0	0	0	0	0	0	0	0	0	0	0	0	0	0	0	0	0	0
CATMA4A13270	AT4G13170	cytosol	RPL13aC	E2	0	0	1	0	0	1	0	0	0	0	0	0	0	0	0	0	0	0	0	0	0	0	0	0	0	0	0	0	0	0	0	0	0	0	0	0	0	0	0	0	0	0	0	0	0
CATMA3A01070	AT3G02080	cytosol	RPS19A	E1	0	0	1	0	0	0	0	0	0	0	0	0	0	0	0	0	0	0	0	0	0	0	0	0	0	0	0	0	0	0	0	-1	0	0	0	0	0	0	0	0	0	0	0	0	0
CATMA4A10490	AT4G10450	cytosol	RPL9/RPL90D	E1	0	0	0	0	0	0	0	0	0	0	0	0	1	0	0	0	0	0	0	0	0	0	1	0	0	0	0	0	0	0	-1	0	0	0	0	0	0	0	0	0	0	0	0	0	0
CATMA3A03180	AT3G04230	cytosol	RPS16B	E2	0	0	1	0	0	0	0	0	0	1	0	0	0	0	0	0	0	0	0	0	0	0	0	1	0	0	0	0	0	0	0	0	0	0	0	0	0	0	0	0	0	0	0	0	0
CATMA4A02500	AT4G02230	cytosol	RPL19C	I1	0	0	0	0	0	0	0	0	0	0	0	0	1	0	0	0	0	0	0	0	0	0	0	0	0	0	0	0	0	0	-1	0	0	0	0	0	0	0	0	0	0	0	1	0	0
CATMA2A00310	AT2G01250	cytosol	RPL7B	E1	0	0	1	0	0	0	0	0	0	0	0	0	1	0	0	0	0	0	0	0	0	0	0	0	0	0	0	0	0	0	-1	0	0	0	0	0	0	0	0	0	0	0	0	0	0
CATMA3A18350	AT3G18740	cytosol	RPL30C	E2	0	0	0	0	0	0	0	0	0	0	0	0	0	0	0	0	0	0	0	0	0	0	0	1	0	0	0	0	0	0	-1	-1	0	0	0	0	0	0	0	0	0	0	0	0	0
CATMA5A25180	AT5G27770	cytosol	RPL22C	E2	0	0	1	0	0	0	0	0	0	1	0	0	0	0	0	0	0	0	0	0	0	0	0	0	0	0	0	0	0	0	0	-1	0	0	0	0	0	0	0	0	0	0	0	0	0
CATMA2A20250	AT2G21580	cytosol	RPS25B	E1	0	0	1	0	0	0	0	0	0	1	0	0	0	0	0	0	0	0	0	0	0	0	0	0	0	0	0	0	0	0	0	0	0	0	0	0	0	0	0	0	0	0	1	0	0
CATMA1A01720	AT1G02780	cytosol	RPL19/emb2386	E1	0	0	1	0	0	0	0	0	0	0	0	0	1	0	0	0	0	0	0	0	0	0	0	0	0	0	0	0	0	0	-1	0	0	0	0	0	0	0	0	0	0	0	0	0	0
CATMA3A46820	AT3G53870	cytosol	RPS3B	E1	0	0	1	0	0	0	0	0	0	0	0	0	1	0	0	0	0	0	0	0	0	0	0	0	0	0	0	0	0	0	-1	0	0	0	0	0	0	0	0	0	0	0	0	0	0
CATMA4A40630	AT4G39200	cytosol	RPS25E	E1	0	0	1	0	0	0	0	0	0	1	0	0	0	0	0	0	0	0	0	0	0	0	0	0	0	0	0	0	0	0	0	0	0	0	0	0	0	0	0	-1	0	0	0	0	0
CATMA5A08340	AT5G09510	cytosol	RPS15D	E1	0	0	1	0	0	0	0	0	0	1	0	0	0	1	0	0	0	0	0	0	0	0	0	0	0	0	0	0	0	0	0	0	0	0	0	0	0	0	0	-1	0	0	0	0	0
CATMA1B13325	AT1G14320	cytosol	RPL10A	E1	0	0	0	0	0	0	0	0	0	1	0	0	1	1	0	0	0	0	0	0	0	0	0	0	0	0	0	0	0	0	0	0	0	0	0	0	0	0	0	0	0	0	1	0	0
CATMA2A46040	AT2G47610	cytosol	RPL7aA	E1	0	0	1	0	0	0	0	0	0	1	0	0	1	0	0	0	0	0	0	0	0	0	0	0	0	0	0	0	0	0	-1	0	0	0	0	0	0	0	0	0	0	0	0	0	0
CATMA5A54180	AT5G58420	cytosol	RPS4D	E1	0	0	1	0	0	0	0	0	0	0	0	0	1	0	0	0	0	0	0	0	0	0	0	0	0	0	0	0	0	0	0	-1	0	0	0	0	0	0	0	0	0	0	1	0	0
CATMA4A00105	AT4G00100	cytosol	RPS13B	E1	0	0	1	0	0	0	0	0	0	1	0	0	0	0	0	0	0	0	0	0	0	0	0	0	0	0	0	0	0	0	0	-1	0	0	0	0	0	0	0	-1	0	0	0	0	0
CATMA2A32620	AT2G34480	cytosol	RPL18aB	E2	0	0	1	0	0	0	0	0	0	1	0	0	0	0	0	0	0	-1	-1	0	0	0	0	0	0	0	0	0	0	0	0	0	0	0	0	0	0	0	0	0	0	0	0	0	0
CATMA3A04615	AT3G05590	cytosol	RPL18	E2	0	0	1	0	0	0	0	0	0	0	0	0	1	0	0	0	0	0	0	0	0	0	0	0	0	0	0	0	0	0	-1	-1	0	0	0	0	0	0	0	0	0	0	1	0	0
CATMA3A08070	AT3G09200	cytosol	RPP0B	E1	0	0	0	0	0	0	0	0	0	0	0	0	1	1	0	0	0	0	0	0	0	0	0	0	0	0	0	0	0	0	-1	-1	0	0	0	0	0	0	0	0	0	0	1	0	0
CATMA3A03860	AT3G04840	cytosol	RPS3aA	E1	0	0	1	0	0	0	0	0	0	0	0	0	1	0	0	0	0	0	0	0	0	0	0	0	0	0	0	0	0	0	-1	-1	0	0	0	0	0	0	0	0	0	0	1	0	0
CATMA1A48500	AT1G58380	cytosol	RPS2/XW6	E2	0	0	1	0	0	0	0	0	0	1	0	0	1	1	0	0	0	0	0	0	0	0	0	0	0	0	0	0	0	0	-1	0	0	0	0	-1	0	0	0	0	0	0	0	0	0
CATMA5A01950	AT5G02870	cytosol	RPL4D/ RPL1	E1	0	0	1	0	0	0	0	0	0	0	0	0	1	1	0	0	0	0	0	0	0	0	0	0	0	0	0	0	0	0	-1	0	0	0	0	0	0	0	0	0	0	0	1	1	0
CATMA1A36595	AT1G43170	cytosol	RPL3A/ ARP1	E1	0	0	1	0	0	0	0	0	0	1	0	0	1	1	0	0	0	0	0	0	0	0	0	0	0	0	0	0	0	0	-1	0	0	0	-1	0	0	0	0	0	0	0	0	0	0
CATMA3A50490	AT3G57490	cytosol	RPS2d	E1	0	0	0	0	0	0	0	1	1	1	0	0	1	0	0	0	0	0	0	0	0	0	0	0	0	0	0	0	0	0	-1	0	0	0	0	0	0	0	0	0	0	0	0	0	0
CATMA5A09125	AT5G10360	cytosol	RPS6B	E1	0	0	1	0	0	0	0	0	0	1	0	0	1	0	0	0	0	0	0	0	0	0	0	0	0	1	0	0	0	0	-1	0	0	0	0	0	0	0	0	0	0	0	1	0	0
CATMA3A56030	AT3G62870	cytosol	RPL7aB	E2	0	0	1	0	0	0	0	0	0	0	0	0	1	0	0	0	0	0	0	0	0	0	0	0	0	0	0	0	0	0	-1	-1	0	0	0	0	0	0	0	0	0	0	1	1	0
CATMA2A29850	AT2G31610	cytosol	RPS3A	E1	0	0	1	0	0	0	0	0	0	1	1	1	1	0	0	0	0	0	0	0	-1	-1	-1	0	0	0	-1	0	0	0	1	1	0	0	0	0	0	0	0	0	0	0	0	0	0
CATMA1A55860	AT1G66580	cytosol	RPL10C	E1	0	-1	-1	0	-1	-1	0	0	0	-1	1	1	0	0	0	-1	0	0	0	1	1	0	0	0	0	0	0	0	0	0	0	0	0	0	0	0	0	0	0	0	0	0	1	1	0
CATMA2A18270	AT2G19730	cytosol	RPL28A	E1	0	0	1	0	0	0	0	0	0	0	0	0	0	0	0	0	0	0	0	0	0	0	0	0	0	0	0	0	0	0	-1	-1	0	0	0	0	0	0	0	0	0	0	0	0	0
CATMA5A52490	AT5G56710	cytosol	RPL31C	E1	0	0	1	0	0	0	0	0	0	0	0	0	0	0	0	0	0	0	0	0	0	0	0	0	0	0	0	0	0	0	-1	-1	0	0	0	0	0	0	0	0	0	0	0	0	0
CATMA5A41760	AT5G45775	cytosol	RPL11D	E1	0	0	1	0	0	0	0	0	0	1	0	0	0	0	0	0	0	0	0	0	0	0	0	0	0	0	0	0	0	0	-1	-1	0	0	0	0	0	0	0	0	0	0	0	0	0
CATMA2A18280	AT2G19740	cytosol	RPL31A	E1	0	0	1	0	0	0	0	0	0	0	0	0	0	0	0	0	0	0	0	0	0	0	0	0	0	0	0	0	0	0	-1	-1	0	0	0	0	0	0	0	0	0	0	0	0	0
CATMA2A16090	AT2G17360	cytosol	RPS4A	E3	0	0	1	0	0	0	0	0	0	1	0	0	1	1	0	0	0	0	0	0	0	0	0	0	0	0	0	0	0	0	0	-1	0	0	0	0	0	0	0	0	0	0	-1	0	0
CATMA3A08360	AT3G09500	cytosol	RPL35A	E1	0	1	1	0	0	0	0	0	0	1	0	0	0	0	0	0	0	-1	-1	0	0	0	0	0	0	0	0	0	0	0	0	-1	0	0	0	0	0	0	0	0	0	0	0	0	0
CATMA3A45970	AT3G53020	cytosol	RPL24B	E2	0	0	1	0	0	0	0	0	0	0	0	0	0	0	0	0	0	0	0	0	0	0	0	0	0	0	0	0	0	0	0	0	0	0	0	0	0	0	0	0	0	0	0	0	0
CATMA4A31060	AT4G29430	cytosol	RPS15AE	E2	0	0	0	0	0	0	0	0	0	0	0	0	-1	0	0	0	0	0	0	0	0	0	0	0	0	0	0	0	0	0	0	0	0	0	0	0	0	0	0	0	0	0	0	0	0
CATMA2A44110	AT2G45710	cytosol	RPS27A	E1	0	0	0	0	0	0	0	0	0	0	0	0	0	0	0	0	0	0	0	0	0	0	0	1	0	0	0	0	0	0	0	0	0	0	0	0	0	0	0	0	0	0	1	0	0
CATMA5A22110	AT5G24510	cytosol	RPP1putative	E2	0	0	0	0	0	0	0	0	0	0	0	0	0	0	0	0	0	0	0	0	0	0	0	0	0	0	0	0	-1	0	0	0	0	0	0	0	0	0	0	0	0	-1	0	0	0
CATMA3A45520	AT3G52580	cytosol	pRPS14	E1	0	0	0	0	0	0	0	0	0	1	0	0	0	0	0	0	0	0	0	0	0	0	0	0	0	0	0	0	0	0	0	0	0	0	0	0	0	0	0	0	0	-1	0	0	0
CATMA5A05570	AT5G06360	cytosol	RPS8e	E1	0	0	1	0	0	0	0	0	0	0	0	0	0	0	0	0	0	0	0	0	1	0	0	0	0	0	0	-1	0	0	-1	0	0	0	0	0	0	0	0	0	0	0	0	0	0
CATMA5A03040	AT5G03850	cytosol	RPS28B	E1	0	0	0	0	0	0	0	1	1	0	0	0	-1	0	0	0	0	0	0	0	0	0	0	1	0	0	0	0	0	0	0	-1	0	0	0	0	0	0	0	0	0	0	0	0	0
CATMA1A39970	AT1G48830	cytosol	RPS7A	E2	0	0	0	0	0	0	0	0	0	1	0	0	0	0	0	0	0	0	0	0	0	0	0	0	0	0	0	0	0	0	0	-1	0	0	0	-1	0	0	0	0	0	0	0	0	0
CATMA2A22460	AT2G24110	cytosol	RPS11 homolog	E1	0	0	0	0	0	0	0	-1	-1	-1	0	0	0	0	0	0	0	0	0	0	0	0	0	0	0	0	0	0	0	0	0	0	0	0	0	0	0	0	0	0	0	0	0	0	0
CATMA5A21370	AT5G23900	cytosol	RPL13D	E1	0	0	1	0	0	0	0	0	0	0	0	0	1	0	0	0	0	0	0	0	-1	0	0	0	0	0	0	0	0	0	0	0	0	0	0	0	0	0	0	0	0	0	0	0	0
CATMA2A18290	AT2G19750	cytosol	RPS30A	E1	0	0	1	0	0	0	0	0	0	0	0	0	0	0	0	0	0	0	0	0	0	0	0	1	1	0	0	0	0	0	0	0	0	0	0	0	0	0	0	0	0	0	0	0	0
CATMA1A25120	AT1G26910	cytosol	RPL10B	E1	0	0	0	0	0	0	0	0	0	0	0	0	0	0	0	0	0	0	0	0	0	0	0	0	0	0	0	0	0	0	0	0	0	0	0	0	0	0	0	0	0	0	1	0	0
CATMA5A58620	AT5G63070	cytosol	RPS15F	E2	0	0	0	0	0	0	0	0	0	1	0	0	0	0	0	0	0	0	0	0	0	0	0	0	0	0	0	0	0	0	0	0	0	0	0	0	0	0	0	-1	0	0	0	0	0
CATMA3A44190	AT3G51190	cytosol	RPL8x	E2	0	0	1	0	0	0	0	0	0	1	0	0	0	0	0	0	0	0	0	0	0	0	0	0	0	0	0	0	0	0	0	0	0	0	0	0	0	0	0	0	0	0	0	0	0
CATMA3A53760	AT3G60770	cytosol	RPS13A	E1	0	0	1	0	0	0	0	0	0	1	0	0	0	0	0	0	0	-1	0	0	0	0	0	0	0	0	0	0	0	0	-1	0	0	0	0	0	0	0	0	0	0	0	0	0	0
CATMA4A36400	AT4G34555	cytosol	RPS25F	E1	0	0	1	0	0	0	0	0	0	0	0	0	0	0	0	0	0	-1	0	0	0	0	0	1	0	0	0	0	0	0	0	0	0	0	0	0	0	0	0	0	0	0	1	0	0
CATMA3A03785	AT3G04770	cytosol	RPSAb	E1	0	0	0	0	0	0	0	1	1	0	0	0	0	0	0	0	0	0	0	0	0	1	0	0	0	0	0	0	0	0	-1	0	0	0	0	0	0	0	0	0	0	0	1	0	0
CATMA2A06470	AT2G07675	mitochondrion	mRPS12	E3	0	0	0	0	0	0	0	1	1	0	0	0	0	0	0	0	0	1	1	0	1	0	-1	0	0	0	0	0	0	0	0	0	0	0	0	-1	0	0	0	0	0	0	1	1	0
CATMA3A02530	AT3G03600	mitochondrion	mRPS2	E1	0	0	0	0	0	0	-1	0	0	1	0	0	0	0	0	0	0	0	0	0	0	0	0	0	0	0	0	0	0	0	0	0	0	0	0	0	0	0	0	0	0	0	0	0	0
CATMA1A07750	AT1G08845	mitochondrion	RPL18N	E1	0	0	0	0	0	0	0	0	0	0	0	0	0	0	0	0	0	0	0	0	0	0	0	0	0	0	0	0	0	0	0	0	0	0	0	0	0	0	0	0	0	0	1	0	0
CATMA1A43430	AT1G52370	mitochondrion	RPL22	E3	0	0	0	0	0	0	0	0	0	0	0	0	0	0	0	0	0	0	0	0	0	0	0	0	0	0	0	0	0	0	0	0	0	0	0	0	0	0	0	0	0	0	1	0	0
CATMA2A04100	AT2G05220	mitochondrion	RPS17B	E3	0	0	1	0	0	0	0	0	0	0	0	0	0	0	0	0	0	0	0	0	0	0	0	0	0	0	0	0	0	0	0	0	0	0	0	0	0	0	0	0	0	0	0	0	0
CATMA2A06830	AT2G07696	mitochondrion	mRPS7	E3	0	0	0	0	0	0	0	0	0	0	0	0	0	0	0	0	0	0	0	0	-1	0	0	0	0	0	0	0	0	0	0	0	0	0	0	0	0	0	0	0	0	0	0	0	0
CATMA2A07160	AT2G07715	mitochondrion	mRPL2	E3	0	0	0	0	0	0	0	0	0	0	0	0	0	0	0	0	0	0	0	0	-1	0	0	0	0	0	0	0	0	0	0	0	0	0	0	0	0	0	0	0	0	0	0	0	0
CATMA2A32660	AT2G34520	mitochondrion	mRPS14	E2	0	0	0	0	0	0	0	0	0	1	0	0	0	0	0	0	0	0	0	0	0	0	0	0	0	0	0	0	0	0	0	0	0	0	0	0	0	0	0	0	0	0	0	0	0
CATMA3A22295	AT3G22300	mitochondrion	mRPS10	E1	0	0	1	0	0	0	0	0	0	0	0	0	0	0	0	0	0	0	0	0	0	0	0	0	0	0	0	0	0	0	0	0	0	0	0	0	0	0	0	0	0	0	0	0	0
CATMA4A25470	AT4G23620	mitochondrion	xRPL15	E1	0	0	1	0	0	0	0	0	0	0	0	0	0	0	0	0	0	0	0	0	0	0	0	0	0	0	0	0	0	0	0	0	0	0	0	0	0	0	0	0	0	0	0	0	0
CATMA4A37150	AT4G35490	mitochondrion	mRPL11	E1	0	0	0	0	0	0	0	0	0	1	0	0	0	0	0	0	0	0	0	0	0	0	0	0	0	0	0	0	0	0	0	0	0	0	0	0	0	0	0	0	0	0	0	0	0
CATMA4A38000	AT4G36420	mitochondrion	RPL12	E1	0	0	0	0	0	0	0	0	0	1	0	0	0	0	0	0	0	0	0	0	0	0	0	0	0	0	0	0	0	0	0	0	0	0	0	0	0	0	0	0	0	0	0	0	0
CATMA4A41270	AT4G39880	mitochondrion	pRPL23?	E1	0	0	0	0	0	0	0	0	0	1	0	0	0	0	0	0	0	0	0	0	0	0	0	0	0	0	0	0	0	0	0	0	0	0	0	0	0	0	0	0	0	0	0	0	0
CATMA3A00800	AT3G01790	mitochondrion	RPL13	E1	0	0	0	0	0	0	0	0	0	1	0	0	0	0	0	0	0	0	0	0	0	0	0	0	0	0	0	0	0	0	0	0	0	0	0	0	0	0	0	0	0	0	0	0	0
CATMA1A30070	AT1G31817	mitochondrion	pRPS11/NFD3/	E1	0	0	0	0	0	0	0	0	0	1	0	0	0	0	0	0	0	0	0	0	0	0	0	0	0	0	0	0	0	0	0	0	0	0	0	0	0	0	0	0	0	0	0	0	0
M018	ATMG00090	mitochondrion	RPS3	E1	0	0	0	0	0	0	0	0	0	0	0	0	0	0	0	0	0	0	0	0	-1	0	0	0	0	0	0	0	0	0	0	0	0	0	0	0	0	0	0	0	0	0	0	0	0
M097	ATMG00290	mitochondrion	RPS4	E3	0	0	0	0	0	0	0	0	0	0	0	0	0	0	0	0	0	0	0	0	-1	0	0	0	0	0	0	0	0	0	0	0	0	0	0	0	0	0	0	0	0	0	0	0	0
CATMA5A48970	AT5G53070	mitochondrion	RPL9	E1	0	0	0	0	0	1	0	0	0	0	0	0	0	0	0	0	0	0	0	0	0	0	0	0	0	0	0	0	0	0	0	0	0	0	0	0	0	0	0	0	0	0	0	0	0
CATMA3A16900	AT3G17465	mitochondrion	pRPL3/ RPL3P	E1	0	0	0	0	0	0	0	0	0	0	0	0	1	0	0	0	0	0	0	0	0	0	0	0	0	0	0	0	0	0	0	0	0	0	0	0	0	0	0	0	0	0	0	0	0
CATMA3A11320	AT3G12370	mitochondrion	RPL10	E1	0	-1	0	0	0	0	0	0	0	0	0	0	0	0	0	0	0	0	0	0	0	0	0	0	0	0	0	0	0	0	0	0	1	0	0	0	0	0	0	0	0	0	0	0	0
CATMA2A18540	AT2G20060	mitochondrion	RPL4	E1	0	0	0	0	0	0	0	0	0	1	0	0	0	0	0	0	0	0	0	0	0	0	0	0	0	0	0	0	0	0	0	0	0	0	0	-1	0	0	0	0	0	0	0	0	0
CATMA1A06860	AT1G07830	mitochondrion	RPL29	E1	0	0	0	0	0	0	0	0	0	-1	0	0	0	0	0	0	0	0	0	0	0	0	0	0	0	0	0	0	0	0	0	0	0	0	0	0	0	0	0	0	0	0	1	0	0
CATMA2A41110	AT2G42710	mitochondrion	RPL10a ou RPL1?	E1	0	0	0	0	0	0	0	1	1	0	0	0	0	0	0	0	0	0	0	0	0	0	0	0	0	0	0	0	0	0	0	0	0	0	0	0	0	0	0	0	0	0	0	0	0
CATMA2A42495	AT2G44065	mitochondrion	pRPL2	E1	0	0	0	0	0	0	0	0	0	1	0	0	1	0	0	0	0	0	0	0	0	0	0	0	0	0	0	0	0	0	0	0	0	0	0	0	0	0	0	0	0	0	0	0	0
CATMA4A30000	AT4G28360	mitochondrion	RPL22	E1	0	0	1	0	0	0	0	0	0	0	0	0	0	0	0	0	0	0	0	0	0	0	0	0	0	0	0	0	0	0	0	0	0	0	0	0	0	0	0	0	0	0	0	0	0
CATMA3A42090	AT3G49080	mitochondrion	RPS9	E1	0	0	0	0	0	0	0	0	0	0	0	0	0	1	0	0	0	0	0	0	0	-1	0	0	0	0	0	-1	0	0	0	0	0	0	0	0	0	0	0	0	0	0	0	0	0
M164	ATMG00560	mitochondrion	RPL2	E3	0	0	0	-1	0	0	0	1	0	0	0	0	0	0	0	0	0	0	0	0	-1	0	0	0	0	0	0	0	0	0	0	0	0	0	0	0	0	0	0	0	0	0	0	0	0
CATMA5A08580	AT5G09770	mitochondrion	nRPL17family	E1	0	0	1	0	0	0	0	0	0	0	0	0	0	0	0	0	0	0	0	0	0	0	0	0	0	0	0	0	0	0	0	0	0	0	0	-1	0	0	0	0	0	0	0	0	0
CATMA1A08550	AT1G09690	mitochondrion	RPL21C	E2	0	0	1	0	0	0	0	0	0	0	0	0	1	0	0	0	0	0	0	0	0	0	0	0	0	0	0	0	0	0	-1	0	0	0	0	0	0	0	0	0	0	0	0	0	0
CATMA1A66900	AT1G77750	mitochondrion	pRPS13	E1	0	0	1	0	0	1	0	0	0	1	0	0	0	0	0	0	0	0	0	0	0	0	0	0	0	0	0	0	0	0	0	0	0	0	0	0	0	0	0	0	0	0	0	0	0
CATMA5A60080	AT5G64650	mitochondrion	RPL17	E1	0	-1	-1	0	-1	-1	0	0	0	0	0	0	0	0	0	0	0	0	0	0	0	0	0	0	0	0	0	0	0	0	0	0	0	0	0	0	0	0	0	0	0	0	0	0	0
CATMA3A52680	AT3G59650	mitochondrion	unknown protein	E1	0	0	1	1	0	0	1	0	0	0	0	0	-1	0	0	0	0	0	0	0	0	0	0	0	0	0	0	0	0	0	0	0	0	0	0	0	0	0	0	0	0	0	0	0	0
CATMA5A43275	AT5G47320	mitochondrion	mRPS19	E1	0	0	0	0	0	0	0	-1	-1	0	0	0	1	0	0	0	0	0	0	0	0	0	0	0	0	0	0	0	0	0	0	0	0	0	0	0	0	0	0	0	0	0	0	0	0
CATMA5A50910	AT5G55140	mitochondrion	RPL30	E1	0	0	1	0	0	0	0	0	0	1	0	0	0	0	0	0	0	0	0	0	0	0	0	1	0	0	0	0	0	0	0	0	0	0	0	-1	0	0	0	0	0	0	0	0	0
CATMA5A42160	AT5G46160	mitochondrion	pRPL14/ HLP	E2	0	1	1	0	0	1	0	0	0	1	0	0	0	0	0	0	0	0	0	0	0	0	0	1	0	0	0	0	0	0	0	0	0	0	0	0	0	0	0	0	0	0	0	0	0
M273	ATMG00980	mitochondrion	RPSL2	E3	0	0	0	0	0	0	0	0	0	0	0	0	0	0	0	0	0	1	1	0	1	0	0	0	0	0	0	0	0	0	0	0	0	0	0	0	0	0	0	0	0	0	1	1	0
CATMA3A09650	AT3G10610	mitochondrion	RPS17C	E1	0	0	0	0	0	0	0	-1	-1	-1	-1	-1	1	0	-1	0	0	0	0	0	0	0	0	0	0	0	0	0	1	1	0	0	0	0	0	0	0	0	0	0	0	0	0	0	0
CATMA1A23130	AT1G24240	mitochondrion	RPL19	E1	0	0	0	0	0	0	0	0	0	0	0	0	0	0	0	0	0	0	0	0	0	0	0	0	0	0	0	0	0	0	0	0	0	0	0	0	0	0	0	0	0	0	0	0	0
CATMA1A69830	AT1G80620	mitochondrion	RPS15?	E1	0	0	0	0	0	0	0	0	0	0	0	0	0	0	0	0	0	0	0	0	0	0	0	0	0	0	0	0	0	0	0	0	0	0	0	0	0	0	0	0	0	0	-1	0	0
CATMA2A41050	AT2G42650	nucleus	RPL10a related	E1	0	0	0	0	0	0	0	0	0	-1	0	0	0	0	0	0	0	0	0	0	0	0	0	0	0	0	0	0	0	0	0	0	0	0	0	0	0	0	0	0	0	1	0	0	0
CATMA5A18600	AT5G20160	nucleus	L7Ae/L30e/S12e/Gadd45	E1	0	0	0	0	0	0	0	0	0	0	0	0	0	0	0	0	0	0	0	0	0	0	0	1	0	0	0	0	0	0	0	0	0	0	0	0	0	0	0	0	0	0	1	0	0
CATMA5A13770	AT5G15520	nucleus	RPS19B	E1	0	0	0	0	0	0	0	0	0	0	0	0	0	0	0	0	0	0	0	0	0	0	0	1	0	0	0	0	0	0	0	0	0	0	0	0	0	0	0	0	0	0	0	0	0
CATMA5A18620	AT5G20180	nucleus	pRPL36	E1	0	0	0	0	0	0	0	0	0	0	0	0	0	0	0	0	0	0	0	0	0	0	0	1	0	0	0	0	0	0	1	0	0	0	0	0	0	0	0	0	0	0	0	0	0
CATMA4A09870	AT4G09800	nucleus	RPS18C	E1	0	0	1	0	0	0	0	0	0	1	0	0	0	0	0	0	0	0	0	0	0	0	0	0	0	0	0	0	0	0	0	0	0	0	0	0	0	0	0	0	0	0	-1	0	0
CATMA5A18740	AT5G20290	nucleus	RPS8A	E1	0	0	0	0	0	0	0	0	0	0	0	0	0	0	0	0	0	0	0	0	0	0	0	0	0	0	0	0	0	0	0	-1	0	0	0	0	0	0	0	0	0	0	1	1	0
CATMA5A30710	AT5G35530	nucleus	RPS3C	E1	0	0	1	0	0	0	0	0	0	1	0	0	1	1	0	0	0	0	0	0	0	0	0	0	0	0	0	0	0	0	0	0	0	0	0	0	0	0	0	0	0	0	0	0	0
CATMA2A43320	AT2G44860	nucleus	RPL24C	E1	0	0	0	0	0	0	0	0	0	0	0	0	0	0	0	0	0	0	0	0	0	0	0	0	0	0	0	0	0	0	-1	-1	0	0	0	0	0	0	0	0	0	0	1	1	0
CATMA4A31020	AT4G29390	nucleus	RPS30B	E1	0	0	1	0	0	0	0	0	0	1	0	0	-1	0	0	0	0	0	0	0	0	0	0	1	0	0	0	0	0	0	0	0	0	0	0	0	0	0	0	0	0	0	1	0	0
CATMA1A69960	AT1G80750	nucleus	RPL7A	E2	0	0	1	0	0	0	0	0	0	0	0	0	0	0	0	0	0	0	0	0	0	0	0	0	0	0	0	0	0	0	-1	0	0	0	0	0	0	0	0	0	0	0	1	0	0
CATMA3A51670	AT3G58660	nucleus	RPL10a related	E2	0	0	0	0	0	0	0	0	0	1	1	1	1	1	0	0	0	0	0	0	0	0	0	0	0	0	0	0	0	0	-1	-1	0	0	0	0	0	0	0	0	0	1	0	0	0
CATMA4A05770	AT5G08180	nucleus	L7Ae/L30e/S12e/Gadd45	E1	0	0	1	0	0	0	0	0	0	0	0	0	1	0	0	0	0	0	0	0	-1	1	0	1	1	0	0	0	0	0	-1	0	0	0	0	0	0	0	0	0	0	0	1	1	0
CATMA5A50455	AT5G54600	plastid	pRPL24	E1	0	0	1	0	0	0	0	0	0	0	0	0	0	0	0	0	0	0	0	0	0	0	0	0	0	0	0	0	0	0	0	0	0	0	0	0	0	0	0	0	0	0	0	0	0
CATMA5A58880	AT5G63300	plastid	RP???GHS1 hmlg	E1	0	0	0	0	0	0	0	0	0	0	0	0	0	0	0	0	0	0	0	0	0	0	0	0	0	0	0	0	0	0	0	0	0	0	0	0	0	0	0	0	0	0	0	0	0
CATMA1A05420	AT1G06380	plastid	RPL10a related	E1	0	0	0	0	0	0	0	0	0	0	0	0	0	0	0	0	0	1	0	0	0	0	0	0	0	0	0	0	0	0	-1	0	0	0	0	0	0	0	0	0	0	0	1	0	0
C140	ATCG00065	plastid	RPS12A	E1	0	0	0	0	0	0	0	1	0	-1	0	0	0	0	0	0	0	0	0	0	0	0	0	0	0	0	0	0	0	0	-1	0	0	0	0	0	0	0	0	0	0	0	0	0	0
CATMA3A12140	AT3G13120	plastid	pRPS10	E1	0	0	0	0	0	0	0	0	0	0	0	0	0	0	0	0	0	0	0	0	0	0	0	0	0	0	0	0	-1	0	0	0	0	0	0	0	0	0	0	0	0	0	0	0	0
C139	ATCG00660	plastid	RPL20	E1	0	0	0	0	0	0	0	1	1	-1	0	0	0	0	0	0	0	0	0	0	1	0	0	0	0	0	0	0	0	0	0	0	0	0	0	0	0	0	0	0	0	0	0	0	0
C230	ATCG01120	plastid	RPS15	E1	0	0	0	0	0	0	0	1	1	-1	0	0	0	0	0	0	0	1	0	0	0	0	0	0	0	0	0	0	0	0	-1	0	0	0	0	0	1	0	0	0	0	0	0	0	0
C236	ATCG00050	plastid	RPS16	I1	0	0	1	0	0	0	0	1	1	-1	-1	0	0	0	0	1	0	1	1	0	0	0	0	0	0	0	0	0	0	0	0	-1	0	0	0	0	0	0	-1	0	0	0	-1	0	0
C071	ATCG00320	plastid	tRNA-Met RPS14 (RIBOSOMAL PROTEIN S14)	E1	0	0	0	0	0	0	0	1	1	0	0	0	0	0	0	0	0	1	1	0	1	0	0	0	0	0	0	0	0	0	0	0	0	0	0	0	0	0	0	0	0	0	0	0	0
C193	ATCG00905	plastid	RPS12C	I3	0	0	0	0	0	-1	0	1	1	-1	0	0	1	0	0	0	-1	0	0	0	0	0	0	0	0	0	0	-1	0	0	-1	0	0	0	-1	0	0	0	0	0	0	0	0	0	0
C191	ATCG00900	plastid	RPS7.1	E3	0	0	0	0	0	-1	0	1	1	0	0	0	1	0	0	0	-1	0	0	0	0	0	0	0	0	0	0	-1	-1	-1	-1	0	0	0	-1	0	1	0	0	0	0	0	1	0	0
CATMA2A18260	AT2G19720	unclear	RPS15AB	I2	0	0	0	0	0	1	0	0	0	0	0	0	0	0	0	0	0	0	0	0	0	0	0	0	0	0	0	0	0	0	0	0	0	0	0	0	0	0	0	0	0	0	0	0	0
CATMA3A01183	AT3G02190	unclear	RPL39B	E1	0	0	0	0	0	0	0	0	0	1	0	0	0	0	0	0	0	0	0	0	0	1	0	1	0	0	0	0	0	0	0	0	0	0	0	0	0	0	0	0	0	0	1	0	0
CATMA5A25250	AT5G27820	unclear	RPL18N	E1	0	0	0	0	0	0	0	0	0	0	0	0	0	0	0	0	0	0	0	0	0	0	0	1	0	0	0	0	0	0	0	0	0	0	0	0	0	0	0	0	0	0	0	0	0
CATMA3A05100	AT3G06040	unclear	RPL12	E1	0	0	0	0	0	0	0	0	0	1	0	0	0	0	0	0	0	0	0	0	0	0	0	0	0	0	0	0	0	0	0	0	0	0	0	0	0	0	0	0	0	0	0	0	0
CATMA5A21050	AT5G23535	unclear	pRPL24	E1	0	0	0	0	0	0	0	0	0	1	0	0	0	0	0	0	0	0	0	0	0	0	0	0	0	0	0	0	0	0	0	0	0	0	0	0	0	0	0	0	0	0	0	0	0
CATMA3A05400	AT3G06320	unclear	RPL33	E1	0	0	0	0	0	0	0	0	0	0	0	0	0	0	0	0	0	0	0	0	0	0	0	1	0	0	0	0	0	0	0	0	0	0	0	0	0	0	0	0	0	0	0	0	0
CATMA3A12730	AT3G13580	unclear	RPL7D	E2	0	0	1	0	0	0	0	0	0	0	0	0	0	0	0	0	0	0	0	0	0	0	0	0	0	0	0	0	0	0	-1	0	0	0	0	0	0	0	0	0	0	0	0	0	0
CATMA2A46030	AT2G47570	unclear	RPL18A	E3	0	0	1	0	0	0	0	0	0	1	0	0	0	0	0	0	0	0	0	0	0	0	0	0	0	0	0	0	0	0	0	-1	0	0	0	0	0	0	0	0	0	0	0	0	0
CATMA1A50680	AT1G61580	unclear	RPL3B/ ARP2	E2	0	0	0	0	0	0	0	1	1	1	0	0	0	0	0	0	0	1	0	0	0	0	0	0	0	0	0	0	0	0	-1	-1	0	0	0	0	0	0	0	0	0	0	0	0	0
CATMA5A43900	AT5G47930	cytosol	RPS27D	E1	0	0	1	0	0	0	0	0	0	0	0	0	0	0	0	0	0	0	0	0	0	0	0	0	0	0	0	0	-1	-1	0	0	0	0	0	0	0	0	0	0	0	0	0	0	0
CATMA1A32275	AT1G34030	cytosol	RPS18B	E2	0	0	0	0	0	0	0	0	0	0	0	0	0	0	0	0	0	0	0	0	0	0	0	0	0	0	0	0	-1	-1	0	-1	0	0	0	0	0	0	0	0	0	0	0	0	0
CATMA3A39040	AT3G46040	cytosol	RPS15AD	E1	0	0	1	0	0	0	0	0	0	0	0	0	0	1	0	0	0	0	0	0	0	0	0	0	0	0	0	0	-1	0	0	0	0	0	0	0	0	0	0	0	0	0	0	0	0
CATMA5A25280	AT5G27850	cytosol	RPL18C	E2	0	0	1	0	0	0	0	0	0	0	0	0	0	1	0	0	0	0	0	0	0	0	0	0	0	0	0	0	0	0	-1	-1	0	0	0	0	0	0	0	0	0	0	0	0	0
CATMA3A04590	AT3G05560	cytosol	RPL22B	E1	0	0	1	0	0	0	0	0	0	0	0	0	0	0	0	0	0	0	0	0	0	0	0	0	0	0	0	0	-1	0	-1	-1	0	0	0	0	0	0	0	0	0	0	0	0	0
CATMA5A56820	AT5G61170	cytosol	RPS19C	E1	0	0	1	0	0	0	0	0	0	0	0	0	0	0	0	0	0	0	0	0	0	0	0	0	0	0	0	0	-1	-1	0	-1	0	0	0	0	0	0	0	0	0	0	0	0	0
CATMA5A25640	AT5G28060	cytosol	RPS24B	E1	0	0	1	0	0	0	0	0	0	0	0	0	0	1	0	0	0	0	0	0	0	0	0	0	0	0	0	0	0	0	-1	-1	0	0	0	0	0	0	0	0	0	0	0	0	0
CATMA1A00080	AT1G01100	cytosol	RPP1A	E2	0	0	1	0	0	0	0	0	0	0	0	0	0	0	0	0	0	0	0	0	0	0	0	1	0	0	0	0	-1	-1	0	0	0	0	0	-1	0	0	0	0	0	0	0	0	0
CATMA5A48520	AT5G52650	cytosol	RPS10C	E1	0	0	1	0	0	0	0	0	0	0	0	0	-1	0	0	0	0	0	0	0	0	0	0	0	0	0	0	0	-1	-1	0	-1	0	0	0	0	0	0	0	0	0	0	0	0	0
CATMA3A41910	AT3G48930	cytosol	RPS11EMB1080	E1	0	0	1	0	0	0	0	0	0	0	0	0	0	0	0	0	0	0	0	0	0	0	0	0	0	0	0	0	-1	-1	-1	-1	0	0	0	0	0	0	0	0	0	0	0	0	0
CATMA3A46380	AT3G53430	cytosol	RPL12B	E1	0	0	1	0	0	0	0	0	0	0	0	0	1	0	0	0	0	0	0	0	0	0	0	0	0	0	0	0	0	-1	-1	-1	0	0	0	0	0	0	0	0	0	0	0	0	0
CATMA4A19855	AT4G18730	cytosol	RPL16B	E1	0	0	1	0	0	0	0	0	0	0	0	0	0	0	0	0	0	0	0	0	0	0	0	0	0	0	0	0	-1	-1	-1	-1	0	0	0	0	0	0	0	0	0	0	0	0	0
CATMA1A03115	AT1G04270	cytosol	RPS15A	E1	0	0	1	0	0	0	0	0	0	0	0	0	-1	1	0	0	0	0	0	0	0	0	0	0	0	0	0	0	0	0	-1	-1	0	0	0	0	0	0	0	0	0	0	0	0	0
CATMA1A21826	AT1G22780	cytosol	RPS18A	E2	0	0	1	0	0	0	0	0	0	0	0	0	0	0	0	0	0	0	0	0	0	0	0	0	0	0	0	0	-1	-1	0	-1	0	0	0	0	0	0	0	-1	0	0	0	0	0
CATMA1A63670	AT1G74270	cytosol	RPL35aC	E1	0	0	0	0	0	0	0	0	0	1	0	0	-1	0	0	0	0	0	0	0	0	0	0	1	0	0	0	0	-1	-1	0	0	0	0	0	0	0	0	0	0	0	0	0	0	0
CATMA2A31530	AT2G33370	cytosol	RPL23B	E1	0	0	1	0	0	0	0	0	0	0	0	0	0	0	0	0	0	0	0	0	0	0	-1	0	0	0	0	0	0	-1	0	-1	0	0	0	0	0	0	0	0	0	0	1	0	0
CATMA4A27430	AT4G25740	cytosol	RPS10A	E1	0	0	1	0	0	1	0	0	0	0	0	0	0	0	0	0	0	0	0	0	0	0	0	1	0	1	0	0	0	0	0	-1	0	0	0	0	0	0	0	0	0	0	0	0	0
CATMA2A34850	AT2G36620	cytosol	RPL24A	E2	0	0	1	0	0	0	0	0	0	0	0	0	0	0	0	0	0	0	0	0	0	0	0	0	0	0	0	0	-1	-1	-1	-1	0	0	0	0	0	0	0	0	0	0	0	0	0
CATMA4A36493	AT4G34670	cytosol	RPS3aB	E1	0	0	1	0	0	0	0	0	0	0	0	0	1	0	0	0	0	0	0	0	0	0	0	0	0	1	0	0	0	0	-1	-1	0	0	0	0	0	0	0	0	0	0	0	0	0
CATMA4A37790	AT4G36130	cytosol	RPL8C	E1	0	0	1	0	0	0	0	0	0	0	0	0	1	0	0	0	0	0	0	0	0	0	0	0	0	0	0	0	-1	-1	-1	0	0	0	0	0	0	0	0	0	0	0	0	0	0
CATMA2A07930	AT2G09990	cytosol	RPS16A	E3	0	0	1	0	0	0	0	1	1	0	0	0	0	0	0	0	0	0	0	0	0	0	0	0	0	0	0	0	-1	-1	0	-1	0	0	0	0	0	0	0	0	0	0	0	0	0
CATMA4A33345	AT4G31700	cytosol	RPS6A	E1	0	0	1	0	0	0	0	0	0	0	0	0	0	0	0	0	0	0	0	0	0	0	0	0	0	0	0	0	-1	-1	-1	-1	0	0	0	0	0	0	0	0	0	0	0	0	0
CATMA3A13920	AT3G14600	cytosol	RPL18aC	E1	0	0	1	0	0	0	0	0	0	1	0	0	1	0	0	0	0	0	0	0	0	0	0	0	0	0	0	0	-1	-1	-1	0	0	0	0	0	0	0	0	0	0	0	0	0	0
CATMA3A40370	AT3G47370	cytosol	RPS20B	E2	0	0	1	0	0	0	0	1	0	1	0	0	0	0	0	0	0	0	0	0	0	0	0	1	0	0	0	0	-1	-1	0	0	0	0	0	0	0	0	0	0	0	0	0	0	0
CATMA2A34350	AT2G36160	cytosol	RPS14A	E1	0	0	1	0	0	0	0	0	0	0	0	0	0	0	0	0	0	0	0	0	0	0	0	1	0	1	0	0	-1	-1	0	-1	0	0	0	0	0	0	0	0	0	0	0	0	0
CATMA2A42540	AT2G44120	cytosol	RPL7C	E1	0	0	1	0	0	0	0	0	0	1	0	0	0	0	0	0	0	0	0	0	0	0	0	0	0	0	0	0	-1	-1	-1	-1	0	0	0	0	0	0	0	0	0	0	0	0	0
CATMA5A01700	AT5G02610	cytosol	RPL35D	E2	0	0	1	0	0	0	0	0	0	1	0	0	0	0	0	0	0	0	0	0	0	0	0	1	0	0	0	0	-1	-1	0	-1	0	0	0	0	0	0	0	0	0	0	0	0	0
CATMA4A12760	AT4G12600	cytosol	L7Ae/L30e/S12e/Gadd45	E1	0	0	1	0	0	0	0	0	0	0	0	0	0	0	1	0	0	0	0	0	0	0	0	0	0	0	0	0	-1	-1	-1	-1	0	0	0	0	0	0	0	0	0	0	0	0	0
CATMA5A56410	AT5G60670	cytosol	RPL12C	E2	0	0	1	0	0	0	0	0	0	0	0	0	0	0	0	0	0	0	0	0	0	0	0	0	0	0	0	0	-1	-1	-1	-1	0	0	0	0	0	0	0	-1	0	0	0	0	0
CATMA1A25610	AT1G27400	cytosol	RPL17A	E1	0	0	1	0	0	0	0	0	0	0	0	0	1	0	0	0	0	0	0	0	0	0	0	0	1	0	0	0	0	0	-1	-1	0	0	0	0	0	0	0	0	0	0	1	0	0
CATMA1A56750	AT1G67430	cytosol	RPL17B	E2	0	0	1	0	0	0	0	0	0	1	0	0	1	0	0	0	0	0	0	0	0	0	0	0	0	0	0	0	0	-1	-1	-1	0	0	0	0	0	0	0	0	0	0	0	0	0
CATMA3A10470	AT3G11510	cytosol	RPS14B	E1	0	0	1	0	0	0	0	1	1	0	0	0	-1	0	0	0	0	0	0	0	0	0	0	0	0	0	0	0	-1	-1	0	-1	0	0	0	0	0	0	0	0	0	0	0	0	0
CATMA4A27590	AT4G25890	cytosol	RPP3A	E1	0	0	1	0	0	1	0	0	0	0	0	0	-1	0	0	0	0	0	0	0	0	0	0	1	0	0	0	0	-1	-1	0	0	0	0	0	0	0	0	0	0	0	0	0	0	0
CATMA4A15480	AT4G15000	cytosol	RPL27C	E1	0	0	1	0	0	0	0	0	0	0	0	0	0	1	0	0	0	0	0	0	0	0	0	1	0	0	0	0	-1	-1	0	-1	0	0	0	0	0	0	0	-1	0	0	0	0	0
CATMA4A00880	AT4G00810	cytosol	RPP1B	E1	0	0	1	0	0	0	0	0	0	0	0	0	-1	0	0	0	0	0	0	0	0	0	0	1	0	0	0	0	-1	-1	0	-1	0	0	0	0	0	0	0	0	0	0	0	0	0
CATMA4A14640	AT4G14320	cytosol	RPL36aB	E1	0	0	1	0	0	0	0	0	0	0	0	0	-1	0	0	0	0	0	0	0	0	0	0	1	0	0	0	0	-1	-1	-1	-1	0	0	0	0	0	0	0	0	0	0	0	0	0
CATMA5A01530	AT5G02450	cytosol	RPL36C	E1	0	0	1	0	0	0	0	0	0	0	0	0	0	1	0	0	0	0	0	0	0	0	0	1	0	0	0	0	-1	-1	-1	-1	0	0	0	0	0	0	0	0	0	0	0	0	0
CATMA3A23320	AT3G23390	cytosol	RPL36aA	E1	0	0	1	0	0	0	0	0	0	0	0	0	0	0	0	0	0	0	0	0	-1	0	0	1	0	0	0	0	-1	-1	-1	-1	0	0	0	0	0	0	0	0	0	0	0	0	0
CATMA2A40240	AT2G41840	cytosol	RPS2c	E1	0	0	1	0	0	0	0	0	0	1	0	0	1	1	0	0	0	0	0	0	0	0	0	0	0	1	0	0	0	0	-1	-1	0	0	0	0	0	0	0	0	0	0	0	0	0
CATMA5A14420	AT5G16130	cytosol	RPS7C	E1	0	0	1	0	0	0	0	0	0	0	0	0	1	1	0	0	0	0	0	0	0	0	0	0	0	0	0	0	-1	0	-1	-1	0	0	0	0	0	0	0	-1	0	0	0	0	0
CATMA1A14990	AT1G15930	cytosol	RPS12A	E1	0	0	1	0	0	0	0	0	0	0	0	0	0	0	0	0	0	0	0	0	-1	0	0	1	0	1	0	0	-1	0	-1	-1	0	0	0	0	0	0	0	0	0	0	0	0	0
CATMA3A49310	AT3G56340	cytosol	RPS26C	E1	0	0	1	0	0	0	0	0	0	0	0	0	0	1	0	0	0	0	0	0	0	0	0	0	0	0	0	0	-1	-1	-1	-1	0	0	0	0	0	0	0	0	0	-1	0	0	0
CATMA3A37500	AT3G44590	cytosol	RPP2D	E1	0	0	0	0	0	0	0	1	1	0	0	0	0	0	0	0	0	0	0	0	0	0	0	0	0	0	0	0	-1	-1	-1	-1	0	0	0	0	0	0	0	0	0	0	1	0	0
CATMA2A30340	AT2G32060	cytosol	RPS12C	E1	0	0	1	0	0	0	0	0	0	1	0	0	0	0	0	0	0	0	0	0	0	0	0	1	0	0	0	0	-1	-1	-1	-1	0	0	-1	0	0	0	0	0	0	0	0	0	0
CATMA5A21225	AT5G23740	cytosol	RPS11 C	E1	0	1	1	0	1	1	0	0	0	0	0	0	0	0	0	0	0	-1	0	0	0	0	0	0	0	0	0	0	-1	-1	0	-1	0	0	0	0	0	0	0	0	0	0	0	0	0
CATMA5A06270	AT5G07090	cytosol	RPS4B	E1	0	1	1	0	0	1	0	0	0	1	0	0	1	1	0	0	0	0	0	0	0	0	0	0	0	0	0	0	0	0	-1	-1	0	0	0	0	0	0	0	0	0	0	0	0	0
CATMA1A59875	AT1G70600	cytosol	RPL27aN	E3	0	0	1	0	0	0	0	0	0	1	0	0	0	1	0	0	0	0	0	0	0	0	0	0	0	0	0	0	-1	0	-1	-1	0	0	0	0	0	0	0	-1	-1	0	0	0	0
CATMA3A46690	AT3G53740	cytosol	RPL36B	E1	0	1	1	0	0	0	0	0	0	-1	0	0	1	0	0	0	0	0	0	0	0	0	0	1	0	0	0	0	-1	-1	0	-1	0	0	0	0	0	0	0	0	0	0	1	0	0
CATMA1A61605	AT1G72370	cytosol	RPSAa	E3	0	0	0	0	0	0	-1	1	1	1	1	0	0	0	0	0	0	0	0	0	0	0	0	-1	0	0	0	0	-1	-1	-1	0	0	0	0	0	0	0	0	0	0	0	-1	0	0
CATMA5A43680	AT5G47700	cytosol	RPP1C	E2	0	0	1	0	0	0	0	1	1	1	0	0	-1	0	0	0	0	0	0	0	0	0	0	1	0	0	0	0	-1	-1	-1	-1	0	0	0	0	0	0	0	0	0	0	0	0	0
CATMA5A37120	AT5G41520	cytosol	RPS10B	E1	0	0	1	0	0	0	0	1	1	1	0	1	0	0	0	0	0	0	0	0	-1	0	0	1	0	0	0	0	-1	-1	0	-1	0	0	0	0	0	0	0	0	0	0	0	0	0
CATMA2A18940	AT2G20450	cytosol	RPL14A	E1	0	0	1	0	0	0	0	1	1	0	0	0	0	0	0	0	0	0	0	0	0	0	0	1	0	0	0	0	-1	-1	-1	-1	0	0	0	-1	0	0	0	0	0	0	1	0	0
CATMA2A37735	AT2G39460	cytosol	RPL23aA	E3	0	0	1	0	0	0	0	0	0	1	0	0	0	1	0	0	0	0	0	0	0	0	0	0	0	0	0	0	-1	-1	-1	-1	0	0	0	0	0	0	-1	-1	0	-1	0	0	0
CATMA5A19900	AT5G22440	cytosol	RPL10aC	E1	0	1	1	0	0	0	0	1	0	1	0	0	0	0	0	0	0	0	0	0	-1	0	0	0	1	1	0	0	-1	-1	-1	-1	0	0	0	0	0	0	0	0	0	0	0	0	0
CATMA3A53270	AT3G60245	cytosol	RPL37aC	E1	0	0	1	0	0	0	0	0	1	-1	0	0	0	1	0	0	0	0	0	0	0	0	0	1	0	0	0	0	-1	-1	-1	-1	0	0	1	0	0	0	0	0	0	0	1	1	0
CATMA2A25970	AT2G27530	cytosol	RPL10aB	E3	0	0	1	0	0	0	0	1	1	1	0	0	0	1	0	0	0	0	0	0	0	0	0	-1	0	0	0	0	-1	-1	-1	-1	0	0	0	0	0	0	0	-1	0	0	-1	-1	0
CATMA1A23910	AT1G25260	cytosol	RPP0related	E1	0	0	1	0	0	0	0	0	0	1	0	0	0	0	0	0	0	0	0	0	0	0	0	0	0	1	0	0	0	0	-1	-1	0	0	0	0	0	0	0	0	0	0	0	0	0
CATMA2B41860	AT2G43460	cytosol	RPL38A	E1	0	0	1	0	0	0	0	0	0	0	0	0	-1	0	0	0	0	0	0	0	0	0	0	1	0	0	0	0	-1	-1	-1	-1	0	0	0	0	0	0	0	0	0	0	0	0	0
CATMA1A67090	AT1G77940	cytosol	RPL30B	E1	0	0	1	0	0	0	0	0	0	1	0	0	0	0	1	0	0	0	0	0	0	0	0	1	0	0	0	0	-1	-1	-1	-1	0	0	0	0	0	0	0	0	0	-1	0	0	0
CATMA3A15500	AT3G16080	cytosol	RPL37C	E1	0	0	1	0	0	0	0	1	1	0	0	0	0	0	0	0	0	0	0	0	0	0	0	1	0	0	0	0	-1	-1	0	-1	0	0	0	0	0	0	0	0	0	0	0	0	0
CATMA2A35880	AT2G37600	cytosol	RPL36A	I2	0	0	1	0	0	1	0	0	0	0	0	0	0	0	0	0	0	0	0	0	0	0	0	0	0	0	0	0	0	0	-1	-1	0	0	0	0	0	0	0	0	0	0	0	0	0
CATMA1A25090	AT1G26880	cytosol	RPL34A	E1	0	0	1	0	0	0	0	0	0	0	0	0	0	0	0	0	0	0	0	0	0	0	0	1	0	0	0	0	-1	-1	-1	-1	0	0	0	0	0	0	0	0	0	0	1	0	0
CATMA5A55630	AT5G59850	cytosol	RPS15AF	E1	0	0	1	0	0	0	0	0	1	0	0	0	0	1	0	0	0	0	0	0	0	0	0	0	1	0	0	0	-1	-1	0	0	0	0	0	0	0	0	0	0	0	0	0	0	0
CATMA5A25110	AT5G27700	cytosol	RPS21C	E1	0	0	1	0	0	0	0	1	1	0	0	0	0	0	0	0	0	0	0	0	0	0	0	1	0	0	0	0	-1	-1	0	-1	0	0	0	0	0	0	0	0	0	0	0	0	0
CATMA3A03370	AT3G04400	mitochondrion	RPL23/ emb2171	E1	0	0	1	0	0	0	0	0	0	1	0	0	-1	1	0	0	0	0	0	0	0	0	0	1	0	0	0	0	0	0	0	-1	0	0	0	0	0	0	0	0	0	0	0	0	0
CATMA1A06140	AT1G07070	mitochondrion	RPL35aA	E1	0	1	1	0	0	0	0	0	0	1	0	0	0	0	0	0	0	0	0	0	0	0	0	1	0	0	0	0	-1	-1	-1	-1	0	0	0	0	0	0	0	0	0	0	0	0	0
CATMA2A30500	AT2G32220	unclear	RPL27A	E3	0	0	1	0	0	0	0	0	1	1	0	0	0	0	0	0	0	0	0	0	0	0	0	0	0	0	0	0	-1	-1	0	-1	0	0	0	0	0	0	0	0	0	0	0	0	0
CATMA1A43350	AT1G52300	unclear	RPL37B	E1	0	0	1	0	0	0	0	0	0	0	0	0	0	1	0	0	0	0	0	0	0	0	0	1	0	0	0	0	-1	-1	-1	-1	0	0	0	0	0	0	0	0	0	0	1	0	0
CATMA3A19890	AT3G20230	plastid	pRPL18	E1	0	1	1	0	0	0	1	0	0	0	-1	-1	0	0	0	0	0	0	0	0	0	0	0	0	0	0	0	0	0	0	0	0	0	0	0	0	0	0	0	0	0	0	-1	0	0
CATMA5A27970	AT5G30510	plastid	RNA binding / structural constituent of ribosome	E1	0	1	1	1	0	0	1	0	0	0	0	-1	0	0	0	0	0	0	0	0	0	0	0	0	0	0	0	0	0	0	0	0	0	0	0	0	0	0	0	-1	0	0	0	0	0
CATMA1A64680	AT1G75350	plastid	EMB2184; structural constituent of ribosome	E1	0	1	1	1	0	0	1	0	0	0	0	-1	0	0	0	0	0	0	0	0	0	0	-1	0	0	0	0	0	0	0	0	0	0	0	0	0	0	0	0	0	0	0	0	0	0
CATMA3A37910	AT3G44890	plastid	pRPL9/ CL9	E1	0	1	1	0	0	1	0	0	0	0	-1	0	0	0	0	0	0	0	0	0	0	0	0	0	0	0	0	0	-1	0	-1	0	0	0	0	0	0	0	0	0	0	-1	-1	0	0
CATMA1A60920	AT1G71720	plastid	pRPS1	E1	0	1	0	0	0	1	1	-1	-1	-1	-1	-1	1	0	0	0	0	0	0	0	0	0	0	0	0	0	0	0	0	0	-1	-1	0	0	0	0	0	0	0	0	0	0	0	0	0
CATMA1A39430	AT1G48350	plastid	RPL18N	E1	0	1	1	0	0	1	0	0	0	0	0	0	0	0	0	0	0	0	0	0	0	0	0	0	0	0	0	0	-1	-1	0	0	0	0	0	0	0	0	0	0	0	-1	-1	-1	0
CATMA2A41430	AT2G43030	plastid	RPL3related	E1	-1	1	1	0	0	0	0	0	0	0	-1	0	0	0	0	0	0	0	0	0	0	0	0	0	0	0	0	0	-1	-1	0	0	0	0	0	0	0	0	0	0	0	0	0	-1	-1
CATMA3A14550	AT3G15190	plastid	pRPS20	E1	1	1	1	0	0	1	0	0	0	1	0	0	0	0	0	0	0	0	0	0	0	0	0	0	0	0	0	0	0	0	0	0	0	0	0	0	0	0	0	0	0	0	0	-1	-1
CATMA1A69000	AT1G79850	plastid	pRPS17	E1	1	0	1	0	0	1	0	0	0	0	0	0	-1	0	0	1	0	0	0	0	0	0	0	0	0	0	0	0	-1	0	0	0	0	0	0	0	0	0	-1	0	-1	-1	-1	-1	0
CATMA2A36435	AT2G38140	plastid	pRPS4	E1	1	1	1	0	0	1	0	0	0	0	-1	0	-1	0	0	0	0	0	0	0	0	0	0	0	0	0	0	0	-1	-1	0	0	0	0	0	0	0	0	-1	-1	0	-1	0	0	0
CATMA1A04040	AT1G05190	plastid	RPL6 /emb2394	E1	-1	1	1	0	0	1	1	0	0	0	0	0	0	0	0	0	0	0	0	0	0	0	0	0	0	0	0	0	-1	0	0	0	0	0	0	0	0	0	0	0	0	0	-1	-1	-1
CATMA3A47150	AT3G54210	plastid	RPL17	E1	1	1	1	0	0	1	0	0	0	0	0	0	-1	0	0	0	0	0	0	0	0	0	0	0	0	0	0	0	-1	-1	0	0	0	0	0	0	0	-1	0	-1	0	-1	-1	0	-1
CATMA3A56380	AT3G63190	plastid	unknown protein	E2	0	1	1	1	0	0	1	0	0	0	-1	-1	0	0	0	0	0	0	0	0	0	0	0	0	0	0	0	0	0	0	-1	0	0	0	0	0	0	0	0	-1	0	-1	0	0	0
CATMA1A67690	AT1G78630	plastid	RPL13A?/emb1473	E1	1	1	1	0	0	1	0	0	0	0	0	0	0	0	0	0	0	0	0	0	0	0	0	0	0	0	0	0	-1	-1	-1	0	0	0	1	0	0	0	0	0	0	-1	0	-1	-1
CATMA5A12555	AT5G14320	plastid	pRPS13	E1	0	0	1	0	0	1	0	1	1	0	0	0	0	0	0	0	0	0	0	0	0	0	0	0	0	0	0	-1	-1	-1	0	0	0	0	0	0	0	0	-1	-1	-1	-1	0	0	0
CATMA5A43180	AT5G47190	plastid	RPL19	E2	1	0	1	0	0	1	1	0	0	0	0	0	-1	0	0	0	0	0	0	0	0	0	0	-1	0	0	0	0	-1	-1	0	0	0	0	0	0	0	0	0	-1	0	0	-1	-1	0
CATMA1A31300	AT1G32990	plastid	pRSP11	E2	0	1	1	0	0	1	1	0	0	-1	-1	-1	0	0	0	0	0	0	0	0	0	0	0	0	0	0	0	0	-1	-1	0	0	0	0	0	0	0	0	0	0	0	-1	0	0	-1
CATMA2A31610	AT2G33450	plastid	pRP28	E2	-1	1	1	0	0	1	1	0	0	0	0	-1	0	0	0	0	0	0	0	0	0	0	0	1	0	0	0	0	-1	-1	0	0	0	0	0	0	0	-1	0	-1	0	-1	0	0	-1
CATMA4A36460	AT4G34620	plastid	RPS16/SSR16	E1	0	0	1	0	0	1	1	0	0	0	0	0	-1	0	0	0	0	1	0	0	1	0	-1	1	0	0	0	0	-1	-1	0	-1	0	0	0	-1	0	0	-1	-1	0	0	0	0	0
CATMA2A32000	AT2G33800	plastid	RPS5	E1	1	1	1	0	0	1	0	0	0	0	0	0	0	0	0	0	0	0	0	0	0	0	0	-1	0	0	0	0	-1	-1	0	0	0	0	0	0	0	0	0	-1	0	0	-1	-1	-1
CATMA3A25740	AT3G25920	plastid	pRPL15/ CL15	E1	-1	0	1	0	0	0	0	0	0	0	0	0	0	0	0	0	0	0	0	0	0	0	0	0	0	0	0	0	-1	-1	-1	-1	0	0	0	0	0	0	0	-1	0	-1	-1	-1	-1
CATMA3A26960	AT3G27160	plastid	RP??? GHS1	E1	-1	1	1	0	0	0	1	0	0	-1	-1	-1	-1	0	0	0	0	0	0	0	0	0	0	0	0	0	0	0	-1	-1	0	0	0	0	0	0	0	-1	0	-1	0	-1	0	0	-1
CATMA5A36620	AT5G40950	plastid	RPL27	E1	1	1	1	0	0	1	0	0	0	0	-1	-1	0	0	0	0	0	0	0	0	0	0	0	0	0	0	0	0	-1	-1	-1	-1	0	0	0	0	0	0	0	0	0	-1	-1	0	-1
CATMA1A33866	AT1G35680	plastid	pRPL21/ CL21	E1	-1	1	1	0	0	0	1	0	0	0	-1	-1	-1	0	0	0	0	0	0	0	0	0	0	0	0	0	0	0	-1	0	-1	-1	0	0	0	0	0	0	0	-1	0	-1	0	0	-1
CATMA1A06385	AT1G07320	plastid	RPL4	E1	-1	1	1	0	0	1	1	0	0	0	-1	-1	0	0	0	0	0	0	0	0	0	0	-1	0	0	0	0	0	-1	-1	-1	0	0	0	0	-1	0	0	0	0	0	0	0	0	-1
CATMA1A64335	AT1G74970	plastid	RPS9	E1	0	0	1	0	0	1	0	1	1	0	0	0	-1	0	0	0	0	0	0	0	0	0	0	0	0	0	0	0	-1	-1	0	0	0	0	0	0	-1	0	-1	-1	0	-1	-1	0	0
CATMA1A27050	AT1G29070	plastid	RPL34	E1	1	1	1	0	0	1	0	0	0	0	0	0	-1	0	0	0	0	0	0	0	0	0	0	0	0	0	0	0	-1	-1	0	0	0	0	0	0	0	0	-1	-1	0	-1	-1	-1	0
CATMA1A53800	AT1G64510	plastid	pRPS6	E1	1	1	1	0	0	1	0	0	0	0	0	0	0	0	0	0	0	0	0	0	0	0	0	0	0	0	0	0	-1	-1	0	0	0	0	0	0	0	0	-1	-1	0	-1	-1	-1	-1
CATMA5A16150	AT5G17870	plastid	unknown protein	E1	0	1	1	1	0	0	1	1	1	0	0	0	-1	0	0	0	0	0	0	0	0	0	0	0	0	0	0	0	-1	-1	0	0	0	0	0	0	0	0	-1	-1	-1	-1	-1	-1	0
CATMA4A18580	AT4G17560	plastid	RPL19	E2	0	1	1	0	0	1	1	0	0	0	-1	-1	0	0	0	0	0	0	0	0	0	0	0	0	0	0	0	0	-1	-1	-1	-1	0	0	0	0	-1	0	0	0	0	0	-1	-1	0
CATMA4A01510	AT4G01310	plastid	RPL5 family	E1	-1	1	1	0	0	1	1	0	0	0	-1	0	0	0	0	0	0	0	0	0	0	0	0	-1	0	0	0	0	-1	-1	-1	-1	0	0	1	0	0	0	-1	-1	0	0	0	0	0
CATMA3A45070	AT3G52150	plastid	RNA binding / nucleic acid binding	E1	1	1	1	1	0	0	1	1	0	0	0	0	0	1	0	0	0	0	0	0	0	0	0	-1	0	0	0	0	-1	-1	0	-1	0	0	0	0	0	-1	-1	0	0	-1	-1	-1	-1
C084	ATCG00380	plastid	RPS4	E1	0	0	1	1	0	0	0	1	1	0	0	0	0	0	0	1	0	0	0	0	1	0	0	1	0	0	0	0	-1	-1	0	0	0	0	-1	-1	0	0	0	-1	0	0	1	0	0
CATMA2A22440	AT2G24090	plastid	RPL35family	E1	0	-1	-1	0	0	0	0	1	1	1	1	1	0	0	0	0	0	0	0	0	0	0	0	0	0	0	0	0	-1	-1	0	0	0	0	0	-1	-1	0	0	0	0	0	-1	0	0
C135	ATCG00640	plastid	RPL33	E1	0	0	1	0	0	0	0	1	1	0	0	0	0	0	0	0	0	0	0	0	0	0	0	0	0	0	0	0	-1	-1	-1	-1	0	-1	-1	0	-1	0	-1	0	0	0	0	-1	0
C165	ATCG00780	plastid	RPL14	E1	0	0	1	0	0	0	0	1	1	0	0	0	1	0	0	0	0	0	0	0	-1	0	0	1	0	0	0	0	-1	-1	-1	-1	0	0	-1	0	0	0	-1	0	0	0	0	0	0
C207	ATCG01020	plastid	RPL32	E1	0	0	1	0	0	0	0	1	1	1	0	0	0	0	0	1	0	0	0	0	0	0	1	1	0	0	0	0	-1	-1	0	-1	0	0	-1	-1	-1	0	-1	-1	0	0	0	0	0
C175	ATCG00830	plastid	RPL2.1	I3	0	0	1	0	0	0	0	1	0	1	1	0	0	0	-1	0	0	0	0	0	-1	0	0	0	0	0	0	0	0	-1	-1	-1	0	-1	-1	-1	1	0	0	0	0	0	0	-1	-1
C171	ATCG00800	plastid	RPS3	E1	0	0	1	0	0	0	0	1	1	1	0	0	0	0	0	0	0	0	0	0	0	0	0	0	0	0	0	0	-1	-1	-1	-1	0	-1	-1	-1	-1	0	-1	-1	0	0	0	-1	-1
C178	ATCG00840	plastid	RPL23.1 tRNA-Ile	E3	0	0	1	0	0	0	0	1	1	0	1	1	0	0	0	0	0	0	0	0	0	0	0	0	0	0	0	0	-1	-1	-1	-1	0	0	-1	-1	1	0	-1	-1	0	0	-1	-1	0
C137	ATCG00650	plastid	RPS18	E1	0	0	1	1	0	0	0	1	1	1	-1	0	0	0	0	0	0	0	0	0	0	0	0	0	0	0	0	0	-1	-1	-1	-1	0	0	-1	-1	-1	0	-1	-1	0	0	0	-1	0
C168	ATCG00790	plastid	RPL16	I1	0	0	1	0	0	0	0	1	1	1	0	0	0	0	0	1	0	1	0	0	0	-1	0	1	0	0	0	0	-1	-1	-1	-1	-1	0	-1	-1	-1	0	0	-1	0	0	0	0	0
C163	ATCG00770	plastid	RPS8	E1	0	0	1	0	0	0	0	1	1	0	1	1	1	0	0	0	0	0	0	0	-1	0	0	1	0	0	0	0	-1	-1	-1	-1	-1	-1	-1	-1	-1	0	-1	0	0	0	-1	-1	0
CATMA3A23650	AT3G23700	plastid	RNA binding	E1	1	1	1	1	0	1	1	1	1	0	0	0	0	0	0	0	0	0	0	0	0	0	0	-1	0	0	0	0	-1	-1	-1	-1	0	-1	-1	0	-1	-1	-1	-1	0	0	-1	-1	-1
C162	ATCG00760	plastid	RPL36	E1	0	0	1	0	0	0	0	1	1	1	1	1	1	0	0	0	0	0	0	0	-1	0	1	0	0	0	0	0	-1	-1	-1	-1	0	-1	-1	-1	-1	-1	-1	-1	0	0	-1	-1	-1
C033	ATCG00160	plastid	RPS2 (RIBOSOMAL PROTEIN S2)	E3	0	0	1	1	0	0	0	1	1	1	1	1	1	0	0	0	0	0	0	0	-1	0	0	1	0	0	0	0	-1	-1	-1	-1	-1	-1	-1	-1	-1	0	-1	-1	-1	0	-1	-1	0
[truncated: 4 more columns]

## Sheet: Feuil3
1	1	0	0	-1	1	1	1	0	0	-1	1	1.57082	-0.564664	0.452127	-0.238213	-1.49704	-4.93538	-3.19114	3.23166	1.59951	0.072354	0.279759	0.406677	-4.33086	-3.44674	-6.54083	5.22077	-12.8557	12.8557	1.57082	0.398705	0.452127	-0.0481713	-1.49704	0.813287	-3.19114	4.12092	1.59951	0.125098	0.279759	-0.604558	-4.33086	0.768787	-6.54083	-0.000299714	-12.8557	12.8557	0.248257	-0.115404
		-0.185131	0.0216114	1	1			-0.185131	-0.0521965	1	1	1.70137	-0.117896	0.601233	0.0976563	-2.28465	-3.96367	-1.74718	5.29283									12.8557	12.8557	1.70137	0.258288	0.601233	0.103895	-2.28465	1.43035	-1.74718	0.993939									12.8557	12.8557	0.268889	-0.0240951
		0	0	1	-1			0	0	1	-1	1.50207	-0.558692	0.954704	-0.310849	-1.52395	-4.50029	-6.43763	4.54807									12.8557	-12.8557	1.50207	0.646876	0.954704	-0.3811	-1.52395	1.92786	-6.43763	-0.244727									12.8557	-12.8557	0.237391	-0.114183
		-0.53396	-0.605265	-1	-1			-0.53396	-0.078054	-1	-1	1.32165	-0.455822	1.14411	0.0255979	-2.58412	-3.48421	-4.49676	3.07449									-12.8557	-12.8557	1.32165	-0.0949164	1.14411	-0.912616	-2.58412	-0.419153	-4.49676	-0.740477									-12.8557	-12.8557	0.208878	-0.0931592
		0	0					0	0			1.53041	0.0872555	0.627581	0.0302878	0.483729	-5.57984	-3.56022	5.75602											1.53041	-0.341904	0.627581	-0.568868	0.483729	-0.262817	-3.56022	0.949494											0.241869	0.0178329
		-0.438613	-0.12355					-0.438613	-0.338251			2.17394	0.000309938	0.286788	-0.0168854	-4.0771	-2.82861	-4.04096	3.97913											2.17394	0.47863	0.286788	-0.319518	-4.0771	-0.472772	-4.04096	-2.7923											0.343575	6.33441e-05
		0	0					0	0			2.15177	0.735143	1.14411	0.0255979	-3.36177	-3.08566	-8.2349	5.08414											2.15177	-0.613482	1.14411	-0.912616	-3.36177	0.043051	-8.2349	-0.0915105											0.340071	0.150246
		-0.414105	-0.0250442					-0.414105	0.191044			1.23466	-0.265872	0.0706924	0.714707	-4.05503	-2.54592	-5.22284	5.01937											1.23466	-0.326304	0.0706924	0.178953	-4.05503	-1.53226	-5.22284	0.31137											0.195129	-0.0543379
		0	0					0	0			1.9541	-0.0816524	0.152759	-0.234298	-4.28798	-0.88736	-7.80094	2.87119											1.9541	0.229507	0.152759	-0.00113753	-4.28798	1.01777	-7.80094	1.35814											0.308832	-0.0166878
		-0.17545	-0.144757					-0.17545	-0.295207			1.62389	-0.0811884	0.199793	0.173065	-3.55903	-3.25254	-6.50109	6.34785											1.62389	-0.217857	0.199793	-0.550905	-3.55903	1.08238	-6.50109	2.41185											0.256644	-0.016593
		0	0					0	0			1.23466	-0.265872	0.77556	0.315646	-4.95312	-3.68728	-8.51649	9.13902											1.23466	-0.326304	0.77556	-0.898067	-4.95312	-0.465314	-8.51649	-2.51334											0.195129	-0.0543379
		-0.475256	-0.492389					-0.475256	-0.10983			1.34983	-0.690072	0.199793	0.173065	-4.69749	-3.5999	-12.2435	0.867246											1.34983	-1.64495	0.199793	-0.550905	-4.69749	0.493875	-12.2435	0.834991											0.213331	-0.141034
		0	0					0	0			0.862462	-1.07104	1.01008	-0.191814	-4.52715	-5.12274	-9.58349	7.83794											0.862462	-0.280204	1.01008	-0.594236	-4.52715	1.63405	-9.58349	-2.88857											0.136306	-0.218895
		-0.424946	-0.515227					-0.424946	0.229071			1.15631	-0.234494	-0.325194	-0.025976	-3.62968	-3.62176	-9.99449	10.0418											1.15631	-0.366263	-0.325194	-0.0410588	-3.62968	-1.19351	-9.99449	-1.71398											0.182747	-0.047925
		0	0					0	0			1.57281	-0.117075	0.679119	0.120886	-4.59494	0.938337													1.57281	-0.790123	0.679119	0.1844	-4.59494	3.06259													0.248571	-0.0239273
		-0.395511	0.579736					-0.395511	0.335472			1.53442	0.611794	1.28224	-0.567751	-4.6256	-2.75328													1.53442	-0.997241	1.28224	0.560068	-4.6256	0.424286													0.242503	0.125036
		0	0					0	0			1.36823	0.0061479	0.880264	-0.557795	-4.44966	-6.50198													1.36823	-0.604138	0.880264	-1.43142	-4.44966	1.63299													0.216239	0.00125649
		-0.356898	0.58649					-0.356898	0.373974			2.08813	0.13576	0.199793	0.173065	-4.2451	-5.13064													2.08813	-0.0888731	0.199793	-0.550905	-4.2451	1.29834													0.330014	0.0277461
		0	0					0	0			1.36869	-0.0484595	1.32122	0.241402	-2.99362	-1.34937													1.36869	-0.644684	1.32122	-1.72569	-2.99362	4.5437													0.216311	-0.00990396
		-0.0288896	0.285081					-0.0288896	-0.388505			1.44904	0.293382	1.05267	0.482552	-5.98812	-2.86905													1.44904	-0.244446	1.05267	-0.589167	-5.98812	-0.830229													0.22901	0.0599604
		0	0					0	0			1.13762	0.00409159	-0.375196	1.31096	-5.26065	-1.5216													1.13762	-0.805276	-0.375196	0.771818	-5.26065	-0.570208													0.179792	0.000836223
		0.117293	0.678818					0.117293	-0.190124			1.70796	-0.147559	0.957253	0.0725337	-4.09567	-6.16144													1.70796	-0.401532	0.957253	-0.641689	-4.09567	2.67678													0.26993	-0.0301575
		0	0					0	0			1.36869	-0.0484595	0.480465	0.407734	-4.06603	-5.14944													1.36869	-0.644684	0.480465	-1.03695	-4.06603	-0.149192													0.216311	-0.00990396
		0.0684744	0.733059					0.0684744	-0.157663			1.36869	-0.0484595	0.154932	0.875381	-3.59011	-5.74176													1.36869	-0.644684	0.154932	-0.0482621	-3.59011	1.47891													0.216311	-0.00990396
		0	0					0	0			0.690974	-0.226327	0.469929	0.275032	-3.34458	-5.44503													0.690974	-0.255471	0.469929	-1.19938	-3.34458	1.77052													0.109203	-0.0462559
		0.197939	0.24829					0.197939	-0.269287			0.765763	-0.156185	0.181097	0.41165	-5.96776	0.323611													0.765763	-0.570436	0.181097	-0.989918	-5.96776	1.56139													0.121023	-0.0319206
		0	0					0	0			2.23122	0.254537	0.333365	0.445084	-6.66683	-2.52242													2.23122	-0.611465	0.333365	-0.828739	-6.66683	0.0174983													0.352628	0.0520213
		0.0675591	0.0489967					0.0675591	-0.162948			1.34999	0.190126	0.249538	0.209212	-7.3038	-2.82545													1.34999	-1.0837	0.249538	-0.348968	-7.3038	-0.29371													0.213356	0.0388572
		0	0					0	0			1.69534	0.052596	-0.412189	0.163974	-7.06545	-1.29014													1.69534	-0.552245	-0.412189	-0.272446	-7.06545	3.08187													0.267937	0.0107494
		0.017769	0.00998467					0.017769	0.0413113			0.525636	-0.00499904	1.79423	0.357909	-5.96033	-4.13941													0.525636	-0.526817	1.79423	-1.40863	-5.96033	-0.50716													0.0830728	-0.00102169
		0	0					0	0			1.21943	-0.637528	0.756863	0.554231	-4.88511	-4.36307													1.21943	-4.43643	0.756863	-1.33708	-4.88511	0.405013													0.192722	-0.130296
		-0.257529	0.132035					-0.257529	0.136983			1.60835	0.242546	-0.509226	1.09355	-8.92981	-2.69825													1.60835	-0.783632	-0.509226	1.0902	-8.92981	0.900988													0.254188	0.0495707
		0	0					0	0			1.99758	0.427229	-0.680447	-1.25834															1.99758	-0.675185	-0.680447	-0.00332459															0.315703	0.0873156
		-0.0641786	-0.191837					-0.0641786	-0.263322			1.60835	0.242546	-0.185132	0.26755															1.60835	-0.783632	-0.185132	-0.426233															0.254188	0.0495707
		0	0					0	0			0.978072	0.989803	-0.386596	-0.421792															0.978072	-1.10133	-0.386596	-0.0893832															0.154577	0.202292
		-0.0194667	0.125148					-0.0194667	0.613311			2.5686	0.0450975	0.131037	0.179037															2.5686	-0.497697	0.131037	-0.302733															0.405949	0.00921687
		0	0					0	0			0.904549	1.23525	0.339855	0.466591															0.904549	-1.26691	0.339855	-0.936079															0.142957	0.252456
		0.0488019	0.0628531					0.0488019	0.588618			1.55596	1.94592	0.0785756	0.680351															1.55596	0.439823	0.0785756	-1.71688															0.245908	0.397699
		0	0					0	0			1.87286	0.328337	1.37731	0.550129															1.87286	-1.76096	1.37731	-2.47967															0.295992	0.0671043
		0.196896	0.134228					0.196896	0.24969			2.32848	0.196284	0.224418	0.308751															2.32848	-0.454078	0.224418	-0.923755															0.367999	0.0401158
		0	0					0	0			2.05622	1.56923	0.624232	0.606108															2.05622	-2.10871	0.624232	-2.5445															0.324971	0.320714
		0.165438	-0.194755					0.165438	0.556717			8.63322	4.55118	0.360064	0.0739094															8.63322	6.27012	0.360064	-0.558954															1.36442	0.930153
		0	0					0	0			2.0411	-0.271603	1.007	1.58788															2.0411	0.460894	1.007	1.40637															0.322581	-0.0555091
		0.119607	-0.0745518					0.119607	-0.044475			2.0411	-0.271603	-0.273861	1.61002															2.0411	0.460894	-0.273861	-0.928374															0.322581	-0.0555091
		0	0					0	0			1.32165	-0.455822	-1.22194	-2.21973															1.32165	-0.0949164	-1.22194	-3.85244															0.208878	-0.0931592
		-0.0795205	0.225647					-0.0795205	-0.237632			1.44961	-0.057378	0.290082	-0.881459															1.44961	-0.767272	0.290082	-1.98551															0.2291	-0.0117267
		0	0					0	0			1.44961	-0.057378	-0.619351	0.745322															1.44961	-0.767272	-0.619351	-0.664996															0.2291	-0.0117267
		0.083648	0.221369					0.083648	-0.0515285			1.17691	-0.956499	0.39962	-0.492832															1.17691	0.143209	0.39962	-0.26691															0.186002	-0.195486
		0	0					0	0			1.6174	-0.102695	0.192147	3.14412															1.6174	-0.110517	0.192147	-0.134532															0.255618	-0.0209884
		0.073477	0.0352631					0.073477	-0.141491			1.32165	-0.455822	-0.549644	1.74547															1.32165	-0.0949164	-0.549644	0.34959															0.208878	-0.0931592
		0	0					0	0			1.32165	-0.455822	-0.43325	3.19012															1.32165	-0.0949164	-0.43325	-1.16228															0.208878	-0.0931592
		0.0585663	0.0263329					0.0585663	-0.230405			1.6174	-0.102695	-0.438624	2.52351															1.6174	-0.110517	-0.438624	0.899954															0.255618	-0.0209884
		0	0					0	0			1.6174	-0.102695	-1.73705	0.292918															1.6174	-0.110517	-1.73705	-0.419697															0.255618	-0.0209884
		-0.0468958	-0.0462814					-0.0468958	0.0839735			1.6174	-0.102695	-0.555583	0.783237															1.6174	-0.110517	-0.555583	-3.14143															0.255618	-0.0209884
		0	0					0	0			1.6174	-0.102695	1.6857	-0.0473425															1.6174	-0.110517	1.6857	0.41534															0.255618	-0.0209884
		-0.0242478	-0.138637					-0.0242478	-0.285027			1.6174	-0.102695	-2.20848	1.55375															1.6174	-0.110517	-2.20848	-0.326833															0.255618	-0.0209884
		0	0					0	0			1.44961	-0.057378	1.14365	0.0802052															1.44961	-0.767272	1.14365	-0.87207															0.2291	-0.0117267
		0.612711	-0.0802638					0.612711	-0.0228641			1.44961	-0.057378	-0.309923	1.53435															1.44961	-0.767272	-0.309923	0.70161															0.2291	-0.0117267
		0	0					0	0			1.17691	-0.956499	-0.263799	-0.112801															1.17691	0.143209	-0.263799	-1.19034															0.186002	-0.195486
		0.584478	-0.150849					0.584478	-0.0140557			1.77013	-0.123868	0.610128	-0.659762															1.77013	0.0101162	0.610128	-0.782938															0.279756	-0.0253157
		0	0					0	0			3.04375	-1.01331	1.16849	0.262575															3.04375	0.704474	1.16849	-1.84632															0.481042	-0.207097
		0.123845	-0.209107					0.123845	0.188652			2.10637	-0.0482182	0.131037	0.179037															2.10637	0.390686	0.131037	-0.302733															0.332897	-0.00985467
		0	0					0	0			1.17069	0.626841	0.670068	0.466127															1.17069	0.186816	0.670068	-0.488715															0.18502	0.128111
		0.231295	-0.239426					0.231295	0.217397			2.0598	-0.510188	0.503388	1.21133															2.0598	0.899908	0.503388	-0.167554															0.325536	-0.10427
		0	0					0	0			0.974113	0.986567	0.948095	0.936916															0.974113	1.41983	0.948095	-0.397158															0.153951	0.201631
		0.319931	-0.391402					0.319931	0.0501748			1.75143	0.114718	-0.309923	1.53435															1.75143	-0.428897	-0.309923	0.70161															0.276801	0.0234455
		0	0					0	0			1.00535	0.848169	0.744857	0.536268															1.00535	-0.0845302	0.744857	-0.803681															0.158889	0.173346
		0.515382	-0.468355					0.515382	0.143392			0.163517	-1.1801	-0.223031	0.0910061															0.163517	-0.121725	-0.223031	-0.569311															0.0258426	-0.241185
		0	0					0	0			1.49883	0.402778																	1.49883	1.45007																	0.236879	0.0823183
		0.407164	-0.590086					0.407164	-0.0590569			1.81562	0.649758																	1.81562	-0.8299																	0.286946	0.132795
		0	0					0	0			0.321436	-0.0396884																	0.321436	0.193645																	0.0508007	-0.00811138
		0.349658	-0.441581					0.349658	-0.133291			1.36869	-0.0484595																	1.36869	-0.644684																	0.216311	-0.00990396
		0	0					0	0			0.843766	-0.832455																	0.843766	-0.719217																	0.133351	-0.170134
		0.46405	-0.294928					0.46405	0.0528667			1.26919	0.0454925																	1.26919	-1.50907																	0.200586	0.00929759
		0	0					0	0			3.48745	1.74186																	3.48745	2.7348																	0.551165	0.355994
		0.411993	0.108089					0.411993	-0.0544746			-0.0565296	-1.56658																	-0.0565296	1.29819																	-0.00893408	-0.320172
		0	0					0	0			3.18186	-1.54897																	3.18186	-0.771093																	0.502869	-0.316572
		0.688917	-0.247505					0.688917	-0.145516			0.921522	0.735684																	0.921522	-0.306805																	0.14564	0.150356
		0	0					0	0			-0.154638	-1.67031																	-0.154638	-0.928412																	-0.0244394	-0.341371
		0.612817	0.00703931					0.612817	-0.159695			3.78099	-0.278728																	3.78099	6.09884																	0.597558	-0.0569655
		0	0					0	0			4.42179	0.0856151																	4.42179	0.00227949																	0.698831	0.0174977
		0.27316	-0.126975					0.27316	-0.0858892			2.50606	-4.35738																	2.50606	-0.204998																	0.396064	-0.890546
		0	0					0	0			1.70137	-0.117896																	1.70137	0.258288																	0.268889	-0.0240951
		0.454543	0.392816					0.454543	-0.144857			1.78837	-0.307846																	1.78837	0.489675																	0.282638	-0.0629164
		0	0					0	0			0.897954	-0.286914																	0.897954	-0.666328																	0.141915	-0.0586384
		0.589902	0.0784803					0.589902	0.110444			2.59589	-0.0965367																	2.59589	0.519103																	0.410261	-0.0197298
		0	0					0	0			1.51177	0.0703174																	1.51177	-1.16728																	0.238925	0.0143712
		0.728532	-0.0361917					0.728532	0.190944			2.50889	0.0934134																	2.50889	0.287715																	0.396512	0.0190915
		0	0					0	0			1.6392	-0.141587																	1.6392	-0.15336																	0.259064	-0.028937
		0.576585	0.300972					0.576585	-0.00307185			2.95063	0.0166774																	2.95063	-0.275918																	0.466325	0.00340846
		0	0					0	0			2.30405	3.27624																	2.30405	-2.23014																	0.364138	0.669585
		0.650991	0.342093					0.650991	0.0111224			3.38539	0.690638																	3.38539	-2.14244																	0.535036	0.14115
		0	0					0	0			1.32165	-0.455822																	1.32165	-0.0949164																	0.208878	-0.0931592
		0.751934	-0.075425					0.751934	0.178132			2.18961	-0.0278776																	2.18961	0.337268																	0.346051	-0.00569752
		0	0					0	0			1.92593	0.152598																	1.92593	1.77954																	0.304379	0.0311874
		0.736751	-0.0756145					0.736751	-0.050572			1.22403	0.261709																	1.22403	1.04525																	0.193449	0.0534872
		0	0					0	0			-0.917473	-0.479543																	-0.917473	0.119899																	-0.145	-0.0980071
		0.706632	0.309396					0.706632	0.00641336			1.1793	0.46408																	1.1793	2.95461																	0.18638	0.0948469
												1.53254	0.633929																	1.53254	3.30777																	0.242207	0.12956
												-1.3913	1.03156																	-1.3913	6.1673																	-0.219885	0.210826
												1.2311	-0.410958																	1.2311	0.196098																	0.194566	-0.08399
												1.6174	-0.102695																	1.6174	-0.110517																	0.255618	-0.0209884
												1.08259	-0.654683																	1.08259	0.319725																	0.171095	-0.133802
												1.32165	-0.455822																	1.32165	-0.0949164																	0.208878	-0.0931592
												1.50207	-0.558692																	1.50207	0.646876																	0.237391	-0.114183
												1.6174	-0.102695																	1.6174	-0.110517																	0.255618	-0.0209884
												1.70137	-0.117896																	1.70137	0.258288																	0.268889	-0.0240951
												2.59461	0.0418																	2.59461	0.469666																	0.410059	0.00854292
												2.10637	-0.0482182																	2.10637	0.390686																	0.332897	-0.00985467
												0.675215	-0.846624																	0.675215	0.646158																	0.106713	-0.17303
												1.09826	-0.68287																	1.09826	0.178362																	0.173571	-0.139562
												1.00542	-0.111785																	1.00542	0.167942																	0.158899	-0.0228463
												1.30296	-0.217236																	1.30296	-0.53393																	0.205923	-0.044398
												1.23466	-0.265872																	1.23466	-0.326304																	0.195129	-0.0543379
												2.31678	-1.90771																	2.31678	-0.323826																	0.36615	-0.389891
												1.13762	0.00409159																	1.13762	-0.805276																	0.179792	0.000836223
												1.24414	-0.261537																	1.24414	-2.31535																	0.196627	-0.0534519
												1.48249	-0.096227																	1.48249	2.02849																	0.234297	-0.0196665
												1.8201	-0.39701																	1.8201	-1.58276																	0.287654	-0.0811395
												0.740018	1.21387																	0.740018	1.39666																	0.116954	0.248086
												0.674906	1.87068																	0.674906	2.02812																	0.106664	0.382323
												2.11903	1.33923																	2.11903	1.15211																	0.334897	0.273706
												3.37452	1.54635																	3.37452	8.27225																	0.533318	0.316036
												1.24413	1.12296																	1.24413	6.4181																	0.196626	0.229506
												1.8999	4.59616																	1.8999	4.73095																	0.300266	0.939347
												2.07159	4.58378																	2.07159	4.60136																	0.327399	0.936816
												1.06932	-0.0445437																	1.06932	-0.59765																	0.168998	-0.00910368
												1.06932	-0.0445437																	1.06932	-0.59765																	0.168998	-0.00910368
												1.05062	0.194042																	1.05062	-1.03666																	0.166043	0.0396575
												1.81906	-0.141797																	1.81906	-0.287523																	0.28749	-0.02898
												0.941434	0.221968																	0.941434	-1.57102																	0.148787	0.045365
												0.543923	-1.16404																	0.543923	-4.83799																	0.085963	-0.237901
[truncated: 38 more columns]
